# Supplementary material for: Dual Signal-Enhanced Electrochemiluminescence Strategy Based on Functionalized Biochar for Detecting Aflatoxin B1
Source: Biosensors (Basel). 2023 Aug 25;13(9):846. doi: 10.3390/bios13090846 (PMC10526187; doi:10.3390/bios13090846)
Supplement: Supplementary file 1 [file biosensors-13-00846-s001.zip]

Archive with 1 entries (1 files):
- biosensors-2486128-supplementary.pdf
